# Supplementary material for: Perceptions towards the COVID-19 Pandemic during Different Lockdown Levels among International Students in Taiwan
Source: Int J Environ Res Public Health. 2023 Mar 11;20(6):4944. doi: 10.3390/ijerph20064944 (PMC10049484; doi:10.3390/ijerph20064944)
Supplement: Supplementary file 1 [file ijerph-20-04944-s001.zip]

Archive with 1 entries (1 files):
- ijerph-2235927-supplementary.pdf
